# Supplementary material for: Tracing the Genetic Evolution of Canine Parvovirus Type 2 (CPV-2) in Thailand
Source: Pathogens. 2022 Dec 2;11(12):1460. doi: 10.3390/pathogens11121460 (PMC9781796; doi:10.3390/pathogens11121460)
Supplement: Supplementary file 1 [file pathogens-11-01460-s001.zip]

Archive with 1 entries (1 files):
- pathogens-1991050-supplementary.pdf
